# Supplementary material for: Tumor signatures of PTHLH overexpression, high serum calcium, and poor prognosis were observed exclusively in clear cell but not non clear cell renal carcinomas
Source: Cancer Med. 2014 May 26;3(4):845–54. doi: 10.1002/cam4.270 (PMC4303152; doi:10.1002/cam4.270)
Supplement: Supplementary file 1 [file cam40003-0845-sd1.xls]

## Sheet: Sheet1
Supplementary Table (A)
Dataset: GSE11151	Platform: HG-U133_Plus_2
		Probe set ID
Sample ID	Title	206300_s_at	210355_at	211756_at	1556773_at
GSM281285	conventional renal cell cancer; cRCCa_HA322	53.6102	134.383	125.43	127.586
GSM281286	conventional renal cell cancer; cRCCa_HA343	6.27143	84.277	47.2753	48.048
GSM281287	conventional renal cell cancer; cRCCa_HD114	85.1186	101.78	136.995	51.233
GSM281288	conventional renal cell cancer; cRCCa_HD140	313.844	219.491	502.312	156.771
GSM281289	conventional renal cell cancer; cRCCa_HD172A	212.674	324.808	459.853	191.576
GSM281290	conventional renal cell cancer; cRCCa_HD172B	30.7484	83.0934	74.2671	7.22215
GSM281291	conventional renal cell cancer; cRCCa_HD18	3640.82	3366.23	9228.57	3505.96
GSM281292	conventional renal cell cancer; cRCCa_HD212	96.9009	148.816	157.454	123.091
GSM281293	conventional renal cell cancer; cRCCa_HD33	114.499	179.617	173.362	116.078
GSM281294	conventional renal cell cancer; cRCCa_HD34	207.791	153.674	306.517	127.873
GSM281295	conventional renal cell cancer; cRCCa_HD42	654.791	792.817	1165.1	221.6
GSM281296	conventional renal cell cancer; cRCCa_HD44	3819.51	1781.12	6457.41	2767.3
GSM281297	conventional renal cell cancer; cRCCa_HD63	72.1621	120.022	132.741	11.4795
GSM281298	conventional renal cell cancer; cRCCb_HA181	358.273	310.142	666.952	231.685
GSM281299	conventional renal cell cancer; cRCCb_HA306	539.349	202.158	802.275	280.641
GSM281300	conventional renal cell cancer; cRCCb_HA312	51.8042	65.5264	126.824	21.5835
GSM281301	conventional renal cell cancer; cRCCb_HA344	2525.74	1479.48	3947.73	1457.56
GSM281302	conventional renal cell cancer; cRCCb_HA463	1647.2	2114.95	2896.42	1253.5
GSM281303	conventional renal cell cancer; cRCCb_HD110B	1179.46	2388.41	1674.15	553.325
GSM281304	conventional renal cell cancer; cRCCb_HD115A	96.4919	167.691	76.27	170.788
GSM281305	conventional renal cell cancer; cRCCb_HD12	12.0091	41.747	47.7738	80.5611
GSM281306	conventional renal cell cancer; cRCCb_HD2	35.5478	33.7677	62.1901	7.74219
GSM281307	conventional renal cell cancer; cRCCb_HD214	70.2277	49.7942	73.1531	6.73353
GSM281308	conventional renal cell cancer; cRCCb_HD49B	3332.9	3429.49	7110.3	2268.33
GSM281309	conventional renal cell cancer; cRCCb_HD58	131.088	223.423	206.913	112.164
GSM281310	conventional renal cell cancer; cRCCb_HD93	327.659	250.343	752.445	248.063
GSM281317	papillary renal cell cancer; pRCCa_HD100	13.5344	83.3752	40.4289	18.6071
GSM281318	papillary renal cell cancer; pRCCa_HD101	4.49605	56.5738	1.22006	8.67051
GSM281319	papillary renal cell cancer; pRCCa_HD108	137.429	26.4149	1.85165	8.8815
GSM281320	papillary renal cell cancer; pRCCa_HD1562T1	4.40677	8.01673	66.2641	7.42268
GSM281321	papillary renal cell cancer; pRCCa_HD1562T2	29.659	83.6705	10.4425	2.44945
GSM281322	papillary renal cell cancer; pRCCa_HD193A	32.8649	73.2925	5.23932	70.2648
GSM281323	papillary renal cell cancer; pRCCa_HD193B	17.5951	33.8538	23.5835	13.6509
GSM281324	papillary renal cell cancer; pRCCa_HD208	9.55332	48.8871	39.1497	6.96181
GSM281325	papillary renal cell cancer; pRCCa_HD21	3.80924	4.61154	1.44996	42.521
GSM281326	papillary renal cell cancer; pRCCa_HD95	2.34166	29.0292	35.3445	9.85688
GSM281327	papillary renal cell cancer; pRCCb_FR503	120.443	49.416	15.6155	19.8463
GSM281328	papillary renal cell cancer; pRCCb_HA393B	11.2661	103.047	26.1791	19.8352
GSM281329	papillary renal cell cancer; pRCCb_HA454a	50.6021	51.8824	73.7853	4.34106
GSM281330	papillary renal cell cancer; pRCCb_HA454b	14.9604	89.1553	84.0601	51.0288
GSM281331	papillary renal cell cancer; pRCCb_HA456a	14.7774	73.3903	54.93	19.3124
GSM281332	papillary renal cell cancer; pRCCb_HD11	65.8466	90.0318	59.9058	70.6197
GSM281333	papillary renal cell cancer; pRCCb_HD183	9.01283	97.1075	7.72719	11.1737
GSM281334	papillary renal cell cancer; pRCCb_HD38a	24.6085	43.8535	7.39731	35.9012
GSM281335	papillary renal cell cancer; pRCCb_HD38b	43.7001	65.2532	34.3516	72.3738
GSM281281	chromophobe renal cell cancer; chRCC_HA315	66.1433	43.015	66.7387	115.645
GSM281282	chromophobe renal cell cancer; chRCC_HA417	74.115	25.4606	12.1497	41.47
GSM281283	chromophobe renal cell cancer; chRCC_HA88	10.9243	33.4424	10.9778	32.6735
GSM281284	chromophobe renal cell cancer; chRCC_HD29	141.638	113.044	118.649	59.8706
GSM281336	renal oncocytoma; RO_HD1175	60.6754	59.9077	6.32821	8.63465
GSM281337	renal oncocytoma; RO_HD171A	76.4212	33.733	6.29668	6.83844
GSM281338	renal oncocytoma; RO_HD30	4.38712	68.0713	26.5218	89.4776
GSM281339	renal oncocytoma; RO_HD37	78.3543	95.7242	84.8062	60.8658
GSM281279	collecting duct carcinoma; CDC_HD85	830.814	1496.34	1174.19	702.612
GSM281280	collecting duct carcinoma; CDC_HD91	393.23	340.221	450.451	386.753
GSM281278	clear cell sarcoma of the kidney; CCSK_HA302	32.4	97.3	47.7	55.7
GSM281313	renal lipoma ; LP_HD1847	121.465	92.738	59.8742	54.782
GSM281340	rhabdoid tumor of kidney; RhT_HD4	469.5	319.5	580.2	246.3
GSM281341	Wilms' tumor; WT_RK16	2.9	47.3	1.8	10.5
GSM281342	Wilms' tumor; WT_RK20	27.1	134.2	88.6	46.7
GSM281343	Wilms' tumor; WT_RK34	37.3	76.2	42.2	16
GSM281344	Wilms' tumor; WT_RK42	8.4	71.1	74.7	72.8
GSM281314	adult normal kidney; NK1a_AK1	3.44139	21.5124	51.3415	36.6223
GSM281315	adult normal kidney; NK1b_AK1	52.24	67.7491	1.83295	70.0142
GSM281316	adult normal kidney; NK2b_AK2	3.85061	93.7384	3.11878	26.6935
GSM281311	fetal normal kidney; Fkfemale_FKF	4.48493	74.7658	10.7384	41.0414
GSM281312	fetal normal kidney; FKmale_FKM	31.3232	40.3374	29.6963	3.02453
Table (B)
DataSet: GSE15641	Platform: HG-U133A
		Probe set ID
Sample ID	Title	206300_s_at	210355_at	211756_at
GSM391130	clear cell RCC kidney tumor sample, biological rep1	334.84	153.64	974.23
GSM391131	clear cell RCC kidney tumor sample, biological rep2	34.8	17.66	128.33
GSM391132	clear cell RCC kidney tumor sample, biological rep3	34.58	37.93	87.36
GSM391133	clear cell RCC kidney tumor sample, biological rep4	31.52	25.54	50.54
GSM391134	clear cell RCC kidney tumor sample, biological rep5	39.37	19.91	73.12
GSM391135	clear cell RCC kidney tumor sample, biological rep6	58.13	14.96	143.07
GSM391136	clear cell RCC kidney tumor sample, biological rep7	584.41	654.13	1556.04
GSM391137	clear cell RCC kidney tumor sample, biological rep8	35.22	8.99	54.58
GSM391138	clear cell RCC kidney tumor sample, biological rep9	35.17	11.42	51.83
GSM391139	clear cell RCC kidney tumor sample, biological rep10	272.99	174.97	849.61
GSM391140	clear cell RCC kidney tumor sample, biological rep11	34.2	9.76	85.69
GSM391141	clear cell RCC kidney tumor sample, biological rep12	30.09	10.74	48.75
GSM391142	clear cell RCC kidney tumor sample, biological rep13	168.11	93.35	404.97
GSM391143	clear cell RCC kidney tumor sample, biological rep14	90.39	47.98	293.22
GSM391144	clear cell RCC kidney tumor sample, biological rep15	36.62	14.87	46.68
GSM391145	clear cell RCC kidney tumor sample, biological rep16	23.03	9.73	43.73
GSM391146	clear cell RCC kidney tumor sample, biological rep17	86.09	43.25	364.92
GSM391147	clear cell RCC kidney tumor sample, biological rep18	25.82	5.96	36.92
GSM391148	clear cell RCC kidney tumor sample, biological rep19	37.71	15.44	118.9
GSM391149	clear cell RCC kidney tumor sample, biological rep20	30.9	12.95	82.92
GSM391150	clear cell RCC kidney tumor sample, biological rep21	263.81	81.64	1285.16
GSM391151	clear cell RCC kidney tumor sample, biological rep22	202.57	64.07	495.6
GSM391152	clear cell RCC kidney tumor sample, biological rep23	31.23	7.6	36.13
GSM391153	clear cell RCC kidney tumor sample, biological rep24	43.43	39.36	100.74
GSM391154	clear cell RCC kidney tumor sample, biological rep25	157.29	66.85	519.66
GSM391155	clear cell RCC kidney tumor sample, biological rep26	32.2	11.13	40.01
GSM391156	clear cell RCC kidney tumor sample, biological rep27	126.99	360.51	362.03
GSM391157	clear cell RCC kidney tumor sample, biological rep28	618.87	218.96	1255.76
GSM391158	clear cell RCC kidney tumor sample, biological rep29	551.17	338.02	1046.25
GSM391159	clear cell RCC kidney tumor sample, biological rep30	129.37	76.97	307.46
GSM391160	clear cell RCC kidney tumor sample, biological rep31	25.54	14.97	42.22
GSM391161	clear cell RCC kidney tumor sample, biological rep32	51.49	41.49	86.95
GSM391162	papillary RCC kidney tumor sample, biological rep1	25.71	6.72	35.86
GSM391163	papillary RCC kidney tumor sample, biological rep2	25.84	6.91	45.4
GSM391164	papillary RCC kidney tumor sample, biological rep3	23.74	5.54	37.07
GSM391165	papillary RCC kidney tumor sample, biological rep4	26.38	10.02	35.97
GSM391166	papillary RCC kidney tumor sample, biological rep5	19.81	6.46	30.62
GSM391167	papillary RCC kidney tumor sample, biological rep6	29.99	6.04	38.67
GSM391168	papillary RCC kidney tumor sample, biological rep7	20.25	5.76	39.09
GSM391169	papillary RCC kidney tumor sample, biological rep8	24.3	7.52	29.63
GSM391170	papillary RCC kidney tumor sample, biological rep9	21.26	9.32	29.09
GSM391171	papillary RCC kidney tumor sample, biological rep10	26.88	7.52	35.6
GSM391172	papillary RCC kidney tumor sample, biological rep11	29.86	6.35	30.4
GSM391181	chromophobe RCC kidney tumor sample, biological rep1	36.61	16.84	47.82
GSM391182	chromophobe RCC kidney tumor sample, biological rep2	26.43	7.56	38.66
GSM391183	chromophobe RCC kidney tumor sample, biological rep3	35.22	13.5	44.35
GSM391184	chromophobe RCC kidney tumor sample, biological rep4	49.72	14.49	52.66
GSM391185	chromophobe RCC kidney tumor sample, biological rep5	35.58	9.4	42.29
GSM391186	chromophobe RCC kidney tumor sample, biological rep6	32.27	16.59	40.01
GSM391187	Oncocytoma kidney tumor sample, biological rep1	23.34	2.88	38.13
GSM391188	Oncocytoma kidney tumor sample, biological rep2	19.98	5.54	49.06
GSM391189	Oncocytoma kidney tumor sample, biological rep3	16.54	9.01	43.25
GSM391190	Oncocytoma kidney tumor sample, biological rep4	19.69	8.42	54.45
GSM391191	Oncocytoma kidney tumor sample, biological rep5	23.41	7.69	48.14
GSM391192	Oncocytoma kidney tumor sample, biological rep6	25.93	28.76	50.11
GSM391193	Oncocytoma kidney tumor sample, biological rep7	19.42	6.77	45.77
GSM391194	Oncocytoma kidney tumor sample, biological rep8	22.73	4.17	50.74
GSM391195	Oncocytoma kidney tumor sample, biological rep9	21.48	4.43	54.83
GSM391196	Oncocytoma kidney tumor sample, biological rep10	20.75	4.73	40.63
GSM391197	Oncocytoma kidney tumor sample, biological rep11	14.13	4.78	40.67
GSM391198	Oncocytoma kidney tumor sample, biological rep12	19.89	3.05	45.91
GSM391173	Transitional cell cancer kidney tumor sample, biological rep1	26.68	7.28	24.41
GSM391174	Transitional cell cancer kidney tumor sample, biological rep2	30.66	36.18	33.57
GSM391175	Transitional cell cancer kidney tumor sample, biological rep3	24.93	15.7	25.74
GSM391176	Transitional cell cancer kidney tumor sample, biological rep4	28.2	13.55	23.14
GSM391177	Transitional cell cancer kidney tumor sample, biological rep5	33.01	8.64	28.82
GSM391178	Transitional cell cancer kidney tumor sample, biological rep6	37.98	25.2	50.97
GSM391179	Transitional cell cancer kidney tumor sample, biological rep7	27.13	6.65	26.03
GSM391180	Transitional cell cancer kidney tumor sample, biological rep8	27	4.4	30.55
GSM391107	normal kidney sample, biological rep1	51.88	9.6	63.88
GSM391108	normal kidney sample, biological rep2	46.43	15.24	63.32
GSM391109	normal kidney sample, biological rep3	38.14	11.34	46
GSM391110	normal kidney sample, biological rep4	33.1	8.62	36.77
GSM391111	normal kidney sample, biological rep5	27.99	9.14	36.94
GSM391112	normal kidney sample, biological rep6	28.47	7.87	34.07
GSM391113	normal kidney sample, biological rep7	31.28	6.91	45.28
GSM391114	normal kidney sample, biological rep8	33.48	6.87	37.14
GSM391115	normal kidney sample, biological rep9	30.26	6.16	34.91
GSM391116	normal kidney sample, biological rep10	29.2	18.18	45.87
GSM391117	normal kidney sample, biological rep11	33.8	2.81	41.73
GSM391118	normal kidney sample, biological rep12	29.8	6.32	41.35
GSM391119	normal kidney sample, biological rep13	33.4	5.92	34.98
GSM391120	normal kidney sample, biological rep14	26.75	7.28	43.36
GSM391121	normal kidney sample, biological rep15	37.26	7.17	28.76
GSM391122	normal kidney sample, biological rep16	32.89	6.68	34.02
GSM391123	normal kidney sample, biological rep17	32.47	9.68	23.14
GSM391124	normal kidney sample, biological rep18	39.29	8.37	45.85
GSM391125	normal kidney sample, biological rep19	32.3	9.1	43.95
GSM391126	normal kidney sample, biological rep20	34.31	10.12	38.32
GSM391127	normal kidney sample, biological rep21	32.74	2.55	34.62
GSM391128	normal kidney sample, biological rep22	48.51	10.83	47.51
GSM391129	normal kidney sample, biological rep23	55.47	16.24	47.18
